# Supplementary material for: Integrated multiomic analyses: An approach to improve understanding of diabetic kidney disease
Source: Diabet Med. 2024 Oct 26;42(2):e15447. doi: 10.1111/dme.15447 (PMC11733670; doi:10.1111/dme.15447)
Supplement: Supplementary file 2 — Tables [file DME-42-e15447-s002.xlsx]

## Sheet: Table 1
Genes	Implication in kidney function	References
TRIM27 (Tripartite Motif Containing 27)	TRIM27 is involved in lupus nephritis (LN) and IgA nephropathy (IgAN), via two distinct pathways. DKD pathology differs from the immune-related pathology of LN and IgAN, yet this work highlights that cellular pathways may overlap. Targeting TRIM27 to mediate its expression may be useful to reduce injury of glomerular endothelial cells in LN, with scope to explore this in DKD.	(48–52)
HLA-A (Human leukocyte antigens-A)	HLA has been associated with kidney function. Immune regulation is a key aspect of DKD.	(53,54)

## Sheet: Table 2
Gene	Implication in kidney function
THAP7 (THAP Domain Containing 7)	THAP7 (rs369250) is an eQTL with THAP7-AS1 (THAP7 antisense RNA 1) in the Human Kidney Atlas (p=8.488×10-45) (58).
NAT16 (N-Acetyltransferase 16)	NAT16 has been shown to have significantly higher expression in idiopathic nodular glomerulosclerosis compared with healthy controls (Log2 fold change=7.11, p=1.67×10-8) (59); a rare disease, where DKD kidney damage is seen in the absence of diabetes (60)
LTA (Lymphotoxin Alpha)	LTA (encoding tumor necrosis factor β (TNF-β)) is an important factor in inflammation and apoptosis. An association between late diabetic complications and LTA (rs1041981) was suggested in 2008 (61), but has not been replicated. LTA is within HLA-III (62), with Haukka et al. describing how the removal of the HLA regions in genome-wide association studies (GWAS) may partly explain this lack of rep…
Chromosome 18q12.3 (enhancer variant linked to METTL4 (encoding Methyltransferase 4, N6-Adenosine))	The leading variant in 18q12.3 (rs16943099) was shown to disrupt the binding site of a podocyte-specific transcription factor Mafb (MAF BZIP Transcription Factor B) (55), with mafb recently discussed as a potential kidney disease treatment target (63). Moreover, a variant within METTL4 (rs185299109) has been significantly associated with DKD (LINC00470/METTL4, p=1.3×10-8) (40).

## Sheet: Table 3
CpG	Gene	p-value (Ref)	Implication in kidney function
cg04861640	ZNF187	3.7x10-24 (74)	Significant differential gene expression (P = 1.7 × 10-5) comparing tubulointerstitium to glomerular tissue in six transplant living donors (83) and acute rejection following kidney transplantation (48 patients) (P = 2.8 × 10–5) (84).
			Gene expression changes were associated with eGFR in kidney biopsy and blood-derived samples from people with IgA nephropathy (85), diabetes (86), and renal function in healthy individuals (87). Decreased renal function associated with a decrease in ZNF187 gene expression (22 racially diverse micro-dissected human kidney samples with T2D DKD (P = 0.008) (86).
cg03546163	FKBP5	1.17x10-24 (75) and 3.6x10-13 (76)	Gene expression significantly reduced in DKD in all but one of the seven kidney datasets in Nephroseq (76). Higher FKBP5 mRNA associated with a pro-inflammatory profile (88). Encodes FKBP51, regulator of Akt phosphorylation (89), nuclear factor-kappa B (NF-κB) activation (90) and glucocorticoid receptor signalling (91). Hypomethylation at cg03546163 has previously been associated with DKD (p = 2.…
cg26987613	VPS52	1.5x10-1 (77)
cg06207460	AK3	1.7x10-25 (78)
cg13525276	TSHR	3.87x10−7 (79)	This is the thyroid-stimulating-hormone (TSH) receptor. An increase in TSH 12 to 24 months after kidney transplantation led to a significant decrease in eGFR (93).
cg20597486	IFI16	4.89x10-6 (72)	An important transcriptional regulator which may modulate NF-κB activation (94), important in kidney function (95).
cg19693031	TXNIP	6.22x10-14 (80)	Recently reviewed by Sun et al., and Choi and Park (96,97). Exacerbates tubular fibrosis in the kidney (98). Redox protein involved in mitochondrial reactive oxygen species (ROS) production, implicated in inflammasome activation and apoptosis in kidney injury (99). Increased level of TXNIP and nuclear translocation of TXN is associated with end stage renal disease (100). Regulates tubular autopha…
cg16079347	TMOD1	2.87X10-9 (81)	Involved in water regulation in the kidney (102). Identified in a protein-protein interaction network in DKD (103).
cg17944885	between ZNF788P and ZNF625-ZNF20	padj = 0.0126 and p=1.97x10-44 (76,82)	Differentially methylated in a range of EWAS, including multi-ethnic studies (104–106). ZNF788P was significantly differentially expressed (P = 0.007) in CKD (renal biopsies) (107).

## Sheet: Table 4
CpG	Gene	p-value (76)	Implication in kidney function
cg25544931	between ZNF763 and ZNF433-AS1	7.9x10-19
cg17944885	between ZNF788P and ZNF625-ZNF2	8.91x10-27	As shown in Table 3.
cg05710777	LINC01800	1.98x10-11	This CpG site overlapped with a binding site for the transcription factor AP-2 alpha, previously implicated in DKD pathogenesis (76,108).
cg21961721	SLC27A3	2.75x10-10	1.6-fold higher expression in kidney glomeruli of individuals with DKD compared to healthy living donors (p = 6.61 × 10−5) (76,109).
cg08150816	NME7	4.62x10-10	Significantly decreased expression in kidney glomeruli from individuals with DKD compared to healthy living donors (p < 0.01) (86).

## Sheet: Table 5
Gene	Encodes	Implication in kidney function
GPX3	Glutathione peroxidase 3	Produced in the kidney and deficiency linked to kidney disease (135,136).
NOX4	NADPH Oxidase 4	Nox-dependent signalling pathways implicated in kidney cell injury triggered by diabetic stimuli (137).
MSRB1	Methionine Sulfoxide Reductase B1	Redox control in mouse kidney (138).
MSRA	Methionine Sulfoxide Reductase A	Deficiency exacerbates kidney fibrosis (139).
HRSP12 (also known as UK114)	Heat responsive protein 12
CRYAB	Crystallin Alpha B	Marker gene for loop of henle. Small heat shock protein, which have been implicated in kidney disease (140,141).

## Sheet: Table 6
Gene	Encodes	Implication in kidney function
CASP1	Caspase 1	Caspase-1-dependent inflammasome activation has a crucial function in promoting DKD (151).
CYBB	Cytochrome B-245 Beta Chain	Differentially expressed in DKD tubuli. Involved in diabetic complications (86).
PLA2G4A	Phospholipase A2 Group IVA	Differentially expressed in DKD tubuli (86).
CTSS	Cathepsin S	Hub gene which contributes to the elucidation of DKD molecular pathogenesis (152).

## Sheet: Table 7
Metabolite	Source	Association with kidney function
3-hydroxyisobutyrate	Urine	Faster GFR decline, time to incident kidney failure and need for replacement therapy (180).
acyl-glycine and intermediates of tryptophan metabolism	Urine	Positively correlated with albuminuria and ultimately associated with T1D-DKD progression (181).
Low levels of tyrosine	Urine	Higher T2D-DKD risk (182).
Increased levels of trans-4-hydroxy-l-proline and 6-aminocaproic acid	Serum	Early T2D-DKD (183).
Tryptophan metabolism	Serum	Lowest levels associated with eGFR decline (184).
Branched chain amino acids, including isoleucine and valine	Serum	eGFR and lower risk of ESKD (185).
Tyrosine	Plasma	Decline of eGFR (186)
Decreased levels of norvaline	Plasma	Progression of DKD (187)
Decreased levels of aspartate	Plasma	Higher risk of mortality (187)
Increases in leucine and valine	Plasma	Lower risk of ESKD (188)
Higher levels of phenylacetyl-glutamine and p-cresol sulphate	Plasma	ESKD progression (188)
Higher levels of plasma/serum acylcarnitines	Plasma/Serum	In individuals with DKD compared with individuals who had diabetes with no evidence of renal disease, which also predicted the progression of DKD (189–191).

## Sheet: Sup Table 1
Variant
rs7583877
rs12437854
rs4972593
rs12523822
rs56094641
rs9942471
rs72858591
rs58627064
rs142563193
rs142671759
rs4807299
rs9622363
rs75029938
rs17577888
rs55703767
rs12615970
rs142823282
rs145681168
rs118124843
rs77273076
rs551191707
rs144434404
rs115061173
rs116216059
rs191449639
rs149641852
rs183937294
rs61983410
rs113554206
rs185299109
rs72763500
rs12917707
rs538044833
rs72831309
rs141560952
rs425827
rs73038008
rs77924615
rs75733846
rs559427701
rs62202699

## Sheet: Sup Table 2
Variant
rs12917707
rs11864909
rs1974990
rs10224002
rs267738
rs4665972
rs10206899
rs1047891
rs4663171
rs28817415
rs10857147
rs434215
rs3812036
rs34246779
rs3101824
rs11761603
rs6464165
rs9314272
rs7033278
rs80282103
rs55917128
rs963837
rs2004649
rs10899482
rs2461700
rs17631603
rs11636251
rs77924615
rs9895661
rs8096658
rs6015028
rs9607518
